# Supplementary material for: Flyway structure in the circumpolar greater white‐fronted goose
Source: Ecol Evol. 2018 Jul 30;8(16):8490–507. doi: 10.1002/ece3.4345 (PMC6144976; doi:10.1002/ece3.4345)
Supplement: Supplementary file 3 [file ECE3-8-8490-s003.xlsx]

## Sheet: Appendix S2
Appendix S3. mtDNA control region haplotype distribution for greater white-fronted goose populations. Letter codes in front of population names refers to codes used in Figure 1 and Table 1.
	Alaska										Canada								Europe		Asia
	Pacific Population				MidContinent Population																Eastern Palearctic						Western Palearctic
	A/Bristol Bay	B/Cook Inlet	C/Y-K Delta		D/Kanuti NWR	E/Koyukuk NWR	F/North Slope	G/Selawik & Noatak NWR	H/Point Lay		I/Anderson River	J/MacKenzie Delta	K/Kent Peninsula	L/Victoria Island	M/Queen Maude Gulf	N/Rasmussen Basin	O/Old Crow, Yukon		P/Greenland		Q/Anadyr	R/Kolyma River	W/Yana River	S/Lena River	T/Magadan		U/Taimyr Peninsula	V/Vagatch Island	Total
HAP1	4							1						1	1		2		2				1						12
HAP2	7																												7
HAP3	1					2					1								6		3								13
HAP4	2																												2
HAP5	1					1		1			2			4	2	1			6			2					1		21
HAP6	2																												2
HAP7	1																												1
HAP8	1		2																1										4
HAP9		18			1														1										20
HAP10		7	1														1												9
HAP11		1																											1
HAP12		1			2	1		5			1						8												18
HAP13		3																											3
HAP14		3				1		3											3										10
HAP15		1																											1
HAP16		2																											2
HAP17		1	2																										3
HAP18		1																											1
HAP19		1																											1
HAP20		1																											1
HAP21					2						4								1								2		9
HAP22					9																								9
HAP23					2	18	9	3	19		6	2	10		1	1	2												73
HAP24					1			2				1																	4
HAP25					2												1												3
HAP26					1	1																							2
HAP27					1			1																					2
HAP28					1																								1
HAP29					1																								1
HAP30					1		4	1			2	5										1							14
HAP31					1	5																							6
HAP32						7																							7
HAP33						1																							1
HAP34						1																							1
HAP35						8																							8
HAP36						1																							1
HAP37						1																							1
HAP38						1																							1
HAP39							1																						1
HAP40							4				1																		5
HAP41							1							1															2
HAP42							2																1	1			5	2	11
HAP43							1																						1
HAP44							2																						2
HAP45							3	1					1		2		1					1							9
HAP46							1																						1
HAP47							1																						1
HAP48							1																						1
HAP49							1																						1
HAP50								1																					1
HAP51								1																					1
HAP52								1																					1
HAP53								1																					1
HAP54								1																					1
HAP55								1																					1
HAP56								2					1	1	2	3	1					1							11
HAP57								1																					1
HAP58								1																					1
HAP59								1											1			1	8	5			1		17
HAP60								1																					1
HAP61								1																					1
HAP62								1	5		1																		7
HAP63								1																					1
HAP64								1																					1
HAP65			1																										1
HAP66			1																										1
HAP67			1																										1
HAP68			1																										1
HAP69			1																										1
HAP70			4																										4
HAP71			1																										1
HAP72			1																										1
HAP73			3																										3
HAP74			1																										1
HAP75			1																										1
HAP76			2																										2
HAP77			3																										3
HAP78			1																										1
HAP79											1																		1
HAP80											1																		1
HAP81											1																		1
HAP82											1																		1
HAP83											1	1																	2
HAP84												3																	3
HAP85												1																	1
HAP86												1																	1
HAP87												1																	1
HAP88													1											1					2
HAP89													3	9	1				3										16
HAP90													2																2
HAP91													1																1
HAP92													1	2															3
HAP93														1															1
HAP94														1															1
HAP95														1															1
HAP96														1															1
HAP97														1		3													4
HAP98														1															1
HAP99														2															2
HAP100														1															1
HAP101														1															1
HAP102															2														2
HAP103															4														4
HAP104															1														1
HAP105															1														1
HAP106															3														3
HAP107															1														1
HAP108															1	5			2										8
HAP109															2	2	2					1							7
HAP110																2													2
HAP111																1													1
HAP112																1													1
HAP113																4													4
HAP114																1													1
HAP115								2	1																				3
HAP116																	1												1
HAP117																	1												1
HAP118																	1												1
HAP119																	1												1
HAP120																			2										2
HAP121																			1										1
HAP122																					4								4
HAP123																					1								1
HAP124																					3	1							4
HAP125																					1								1
HAP126																					1								1
HAP127																					1								1
HAP128																					1								1
HAP129																					5								5
HAP130																					1								1
HAP131																					2								2
HAP132																					1								1
HAP133																					1								1
HAP134																						2							2
HAP135																						2		1			2		5
HAP136																						1							1
HAP137																						1							1
HAP138																						1	1						2
HAP139																						1							1
HAP140																						1							1
HAP141																						1							1
HAP142																						1							1
HAP143																						2							2
HAP144																						1							1
HAP145																								1					1
HAP146																								1					1
HAP147																									1				1
HAP148																									1				1
HAP149																									2				2
HAP150																									1				1
HAP151																											3	1	4
HAP152																											1		1
HAP153																											1		1
HAP154																											1	5	6
HAP155																											1		1
HAP156																											1		1
HAP157																											1		1
HAP158																												8	8
HAP159																												1	1
HAP160																							1						1
HAP161																							1						1
HAP162									1																				1
Total	19	40	27		25	49	31	36	26		23	15	20	28	24	24	22		29		25	22	13	10	5		20	17	550
